# Supplementary material for: Illustration of Step-Wise Latent Class Modeling With Covariates and Taxometric Analysis in Research Probing Children's Mental Models in Learning Sciences
Source: Front Psychol. 2018 Apr 16;9:532. doi: 10.3389/fpsyg.2018.00532 (PMC5911829; doi:10.3389/fpsyg.2018.00532)
Supplement: Supplementary file 2 [file DataSheet1.XLS]

## Sheet: Earth-04
Q1	Q2	Q3	Q4	Q5	Q6	Q7	Q8	Q9
4	4	3	3	3	1	3	4	1
4	2	2	1	2	1	4	4	1
4	3	2	3	3	1	4	4	1
1	2	3	3	3	1	4	3	3
2	4	3	1	3	2	4	4	1
2	1	1	4	1	1	4	4	1
4	1	1	3	1	1	4	4	1
4	1	1	4	1	1	4	4	1
4	3	4	3	4	4	4	4	1
4	4	4	4	4	1	4	4	1
4	3	3	4	3	1	4	4	1
4	3	4	3	3	2	4	4	2
4	2	2	3	2	2	2	4	2
4	4	3	4	4	4	4	4	1
4	1	1	4	4	1	1	4	1
4	1	1	1	1	1	1	4	1
4	3	3	3	4	4	4	4	1
2	3	3	1	3	1	4	4	4
4	4	4	3	4	4	3	4	4
4	4	4	4	4	1	3	4	3
4	1	1	4	1	1	4	4	1
4	4	3	4	3	4	4	4	4
4	4	4	4	4	4	4	4	1
4	4	4	4	3	1	4	4	1
4	4	4	3	3	1	3	4	3
4	4	2	1	2	1	4	2	3
4	4	4	4	4	4	4	4	4
4	4	4	4	4	4	4	4	3
4	4	4	3	3	2	4	4	4
4	1	1	1	1	3	1	4	1
4	4	4	3	3	1	1	4	1
4	4	4	4	4	4	4	4	1
4	4	3	3	3	4	4	4	3
4	3	4	4	2	4	4	4	3
4	4	4	3	3	2	4	4	3
4	4	4	3	4	4	3	4	4
4	3	3	4	3	4	4	4	4
4	3	3	1	3	3	2	4	3
4	3	3	4	3	4	1	4	4
4	3	3	4	3	4	4	4	4
4	2	2	1	2	1	4	4	1
4	4	3	1	3	1	1	4	1
4	3	3	1	2	4	1	4	1
2	2	2	3	1	1	4	1	1
4	3	4	4	4	1	4	4	2
4	1	3	4	4	4	4	4	4
4	4	3	4	4	4	4	4	3
4	1	1	4	3	4	4	4	4
4	4	4	4	3	1	1	4	1
4	2	1	2	2	2	4	4	3
4	4	3	4	3	4	4	4	3
4	4	4	3	4	4	4	4	4
4	4	4	4	4	4	4	4	4
4	3	4	3	3	3	4	4	3
4	4	4	4	4	4	4	4	3
4	3	3	3	4	4	3	4	4
4	4	4	3	4	1	4	4	1
4	4	3	3	4	1	4	4	1
4	2	2	3	2	1	4	4	2
4	4	4	1	4	1	4	4	3
4	4	4	3	4	1	4	4	2
4	4	4	3	4	4	3	4	2
4	4	3	3	4	4	4	4	1
4	3	4	4	4	4	4	4	1
4	1	4	1	1	1	4	4	1
4	4	3	3	1	1	3	4	1
4	3	2	3	2	4	3	4	1
4	3	3	4	4	4	4	4	4
4	1	1	1	1	3	4	4	4
4	4	2	3	2	4	2	4	1
4	4	4	3	4	4	2	4	2
4	3	3	3	3	3	4	4	2
4	4	4	3	4	4	4	4	3
4	3	3	4	3	4	4	2	2
4	4	4	3	4	4	4	4	1
4	2	4	3	2	4	4	4	3
4	4	4	4	4	4	4	4	4
4	4	3	3	4	4	1	4	1
4	4	4	3	4	4	4	4	3
4	3	4	3	4	3	3	4	3
4	4	4	3	4	4	4	4	4
4	2	4	2	2	4	2	2	4
4	4	4	3	4	4	4	4	3
4	2	2	1	2	4	2	2	1
4	1	1	1	1	1	1	4	1
4	3	4	3	3	3	4	4	3
4	4	4	3	4	4	4	4	3
4	4	4	3	4	4	4	4	3
4	4	4	4	4	4	4	4	4
4	4	4	4	3	1	4	4	1
4	4	3	3	4	4	4	4	1
4	4	4	4	4	4	4	4	4
4	4	3	3	4	1	1	4	4
4	4	4	3	4	4	4	4	3
4	1	1	1	1	4	1	4	3
1	1	1	1	1	4	1	4	3
4	1	1	1	1	4	1	4	3
4	4	2	3	4	4	4	4	3
4	4	4	3	4	4	3	2	3
4	4	4	4	4	4	4	4	4
4	1	3	3	3	1	4	4	1
2	2	2	2	2	4	2	2	3
4	4	4	2	2	1	1	4	1
4	4	2	4	4	4	4	4	3
2	2	2	2	2	1	2	2	1
4	4	3	4	3	4	4	2	4
4	4	2	4	4	4	4	4	1
4	4	4	4	4	4	4	4	4
4	3	4	4	4	4	3	4	4
4	4	4	3	4	1	4	4	2
4	4	4	3	4	4	4	4	4
2	2	4	2	4	1	4	2	1
4	4	4	3	4	4	2	4	2
4	4	4	4	4	4	4	4	4
4	4	4	4	4	4	4	4	4
4	1	4	4	1	4	4	4	4
4	4	4	4	4	4	4	2	4
4	4	4	4	4	4	4	4	4
4	4	4	4	4	1	3	4	4
4	4	4	4	4	4	4	4	4
4	4	4	4	4	4	4	4	4
4	4	4	3	3	4	3	2	1
4	4	4	4	4	4	4	4	4
4	4	4	4	4	3	4	4	4
4	4	4	4	4	4	4	4	4
4	4	4	4	4	4	4	4	4
4	4	4	4	4	4	4	4	4
4	4	4	4	4	4	4	4	4
4	4	4	4	4	4	4	4	4
4	1	1	1	4	4	4	4	4
4	4	4	4	4	4	4	4	4
4	4	4	4	4	4	4	4	4
4	4	4	4	4	4	4	4	4
4	4	4	4	4	4	4	4	4
4	4	4	4	4	4	4	4	3
4	4	4	3	4	4	4	4	4
4	4	4	4	4	4	4	4	4
4	4	4	3	4	4	4	4	3
4	2	4	4	2	4	4	4	3
4	4	4	4	4	4	4	4	4
4	4	4	4	4	1	4	4	4
4	4	4	1	3	4	2	4	1
4	4	4	4	4	4	4	4	4
2	2	2	1	1	4	2	4	3
4	4	4	4	4	4	4	4	3
4	4	2	2	4	4	2	4	3
4	4	4	4	4	4	4	4	3
4	4	4	4	4	4	4	4	3
4	4	4	4	4	4	4	4	4
4	4	2	3	3	4	4	4	3
4	4	4	4	4	1	4	4	4
2	4	4	4	4	4	4	4	1
4	4	4	4	4	4	4	2	4
4	4	4	4	4	4	4	4	4
4	2	4	4	2	2	2	4	4
4	4	4	4	4	4	4	4	4
4	4	4	1	3	4	4	2	3
4	4	4	4	4	4	4	4	4
4	4	4	3	4	4	4	4	3
4	4	4	3	4	4	2	4	4
4	4	4	4	4	4	3	4	3
4	4	4	4	4	4	4	4	4
4	4	4	4	4	4	4	2	3
4	4	4	3	4	4	4	4	4
4	4	4	4	4	4	4	4	4
4	4	4	4	3	1	3	4	1
4	4	4	3	2	4	2	4	4
4	4	4	4	4	4	4	4	4
4	4	2	3	2	4	3	4	4
4	4	4	4	4	1	1	4	1
2	2	2	2	4	1	2	2	2
4	2	3	4	3	1	2	4	1
4	4	2	2	4	4	4	4	3
4	4	4	3	4	4	3	4	4
4	4	4	4	4	1	4	4	1
4	2	2	2	2	2	1	2	1
2	2	1	2	2	1	2	2	1
4	4	3	2	4	2	4	4	3
4	4	4	4	4	1	3	4	4
4	2	3	1	1	1	1	4	1
4	4	2	4	2	4	2	4	3
4	4	2	3	2	4	2	4	4
4	3	3	3	3	2	4	4	4
4	1	4	1	4	4	1	4	1
4	4	3	4	4	1	4	4	1
4	1	3	4	3	2	4	4	1
1	4	2	4	4	4	1	4	1
4	1	3	4	1	1	4	4	1
4	3	3	3	3	1	3	4	1
4	4	3	4	3	1	4	4	1
4	4	4	4	4	3	4	4	3
4	3	3	3	3	1	2	4	1
4	4	3	3	3	1	1	4	1
4	3	4	1	1	1	1	4	1
4	4	4	1	4	1	4	4	1
4	2	3	4	2	4	4	4	4
4	2	3	4	4	4	4	4	4
4	2	3	4	4	1	4	4	2
4	4	3	4	4	1	4	2	1
4	4	4	3	3	1	4	4	1
4	1	4	2	3	1	2	4	1
4	1	1	1	1	1	1	4	1
4	3	3	4	3	1	4	4	1
4	4	4	3	4	1	4	4	4
4	4	3	3	3	1	3	4	1
4	4	4	3	4	1	3	4	2
4	4	3	4	3	1	3	4	2
4	4	3	3	3	1	3	4	1
4	4	4	4	4	1	4	4	1
4	4	4	3	3	4	4	4	2
4	4	4	3	3	1	4	4	1
4	4	4	3	4	4	4	4	4
4	3	4	3	3	1	3	4	1
4	2	4	3	2	4	3	4	3
4	1	1	1	1	4	4	4	1
2	4	4	4	4	2	4	2	1
4	3	4	3	4	3	4	4	1
4	2	2	3	3	1	3	4	1
4	4	2	2	2	1	2	4	1
4	4	4	3	4	4	3	4	3
4	4	3	3	4	4	3	4	3
4	4	2	1	4	4	4	4	4
4	2	2	2	2	4	2	4	2
4	3	2	4	2	4	4	4	1
4	4	4	4	4	1	4	4	1
4	2	2	2	2	4	2	4	2
4	3	3	1	3	4	1	4	3
4	4	4	3	4	4	4	4	4
4	4	4	1	4	4	4	4	4
4	4	3	3	4	2	1	4	2
4	4	4	1	4	1	2	4	1
4	4	2	1	4	1	2	4	1
4	4	3	3	4	1	4	4	1
4	4	4	4	3	4	3	4	1
4	4	3	4	3	4	4	4	1
4	4	3	4	3	1	4	4	1
4	4	4	4	4	4	4	4	1
4	3	3	2	3	4	4	4	3
2	3	1	1	2	1	4	4	1
4	4	4	4	4	4	4	4	4
4	3	4	3	3	1	3	4	1
4	4	4	3	4	4	4	4	4
4	1	4	4	3	4	3	4	4
4	4	4	4	4	4	4	4	3
4	3	4	1	3	1	1	4	1
4	3	3	4	3	4	4	4	4
4	4	4	4	4	4	4	4	4
4	3	4	4	4	1	4	4	1
4	4	4	4	3	1	1	4	1
4	4	3	3	4	1	4	4	1
4	3	3	3	3	1	4	4	1
4	4	3	2	3	1	4	4	1
4	4	4	1	4	4	4	4	4
4	4	4	3	4	4	4	4	4
4	4	4	4	4	4	4	4	3
4	1	1	1	1	4	1	4	3
4	4	2	3	4	1	4	4	4
4	4	4	3	4	3	3	4	1
4	4	3	4	4	3	4	4	3
4	4	4	4	4	1	4	4	4
4	4	4	3	4	1	4	4	1
4	2	2	1	1	1	4	4	2
4	4	4	1	4	1	1	4	4
4	4	4	3	4	4	4	4	4
4	4	2	1	1	1	4	4	1
4	4	3	4	4	4	4	2	1
4	3	4	4	4	4	4	4	4
4	4	4	4	4	4	4	4	4
4	4	4	4	4	3	4	4	4
4	4	4	4	4	4	4	4	3
4	4	2	4	4	2	2	2	3
4	4	4	3	4	3	4	4	4
4	4	4	4	4	4	4	4	4
4	4	4	4	4	4	4	4	3
4	4	4	4	4	4	4	4	3
4	3	4	4	4	4	4	4	4
4	4	4	2	3	1	4	4	1
4	4	2	3	4	4	4	4	3
4	4	4	4	4	4	4	4	3
4	4	4	3	2	1	4	2	1
4	4	4	4	4	4	4	4	3
4	4	4	4	4	4	4	4	4
4	4	4	4	4	4	4	4	4
4	4	4	4	4	4	4	4	3
4	4	4	4	4	4	4	4	3
4	4	4	4	4	4	4	4	4
4	4	4	1	1	2	4	4	1
4	4	4	4	4	4	4	4	1
4	1	4	3	1	1	3	4	4
4	4	2	4	4	1	4	4	4
4	4	2	3	1	1	3	4	1
4	1	1	1	1	4	1	4	3
4	3	3	4	3	1	2	4	1
4	3	4	4	4	4	4	4	3
4	3	4	4	4	1	4	4	1
4	4	4	3	3	1	3	4	1
4	4	3	3	4	2	4	4	4
4	4	3	3	3	1	4	4	1
4	4	3	3	2	1	2	2	1
4	4	3	4	3	4	3	4	4
4	4	4	4	4	4	4	4	4
4	4	3	2	4	1	2	4	4
4	3	3	1	3	1	3	4	3
4	4	4	4	3	3	4	4	4
4	4	4	4	4	4	4	4	3
4	4	4	4	4	4	4	4	3
4	3	4	4	4	2	1	4	1
4	4	4	3	4	4	3	4	4
4	4	2	4	4	4	4	4	4
1	4	3	4	3	4	4	4	4
4	4	4	4	4	1	4	4	2
4	4	4	4	4	4	4	4	4
4	4	2	3	2	4	4	4	3
4	4	4	3	4	4	3	4	2
4	4	4	4	4	4	4	4	4
4	4	4	3	4	4	3	4	4
4	4	3	3	4	3	3	4	2
4	4	3	4	4	3	4	4	4
4	4	4	3	4	3	4	4	4
4	4	4	4	4	4	4	4	3
4	4	4	3	4	4	3	4	4
4	4	3	4	4	4	4	4	4
4	4	4	3	4	4	4	4	4
4	4	4	1	4	3	4	4	1
4	4	4	3	4	1	4	4	4
4	4	4	4	4	4	4	4	3
4	2	4	4	4	1	4	4	1
4	2	2	2	2	2	4	4	2
4	4	4	4	4	4	4	4	3
4	4	4	3	4	4	4	4	1
4	4	3	4	4	1	4	4	3
4	1	4	1	1	4	1	4	4
4	4	3	3	4	2	1	4	1
4	4	4	4	4	4	4	4	3
4	1	1	2	1	1	1	4	1
4	4	4	4	4	4	4	4	4
4	4	4	3	4	1	4	4	1
4	4	4	1	1	4	4	4	2
4	4	4	4	4	4	4	4	4
4	2	2	3	2	1	1	4	1
4	4	4	1	4	4	4	4	3
4	3	2	4	3	1	2	4	1
4	3	2	4	3	3	1	2	1
4	4	4	1	4	4	4	4	3
4	2	2	3	1	2	3	4	1
4	4	4	3	4	4	4	2	4
4	1	1	1	3	1	1	4	1
4	4	4	1	1	1	4	4	1
2	4	1	2	2	1	3	4	1
4	3	4	2	3	2	4	4	1
4	1	1	1	1	1	4	4	1
2	2	3	4	2	1	3	4	1
4	4	3	4	3	4	4	4	3
4	4	4	3	3	1	2	4	1
2	4	3	4	2	1	3	4	1
4	3	3	4	3	1	4	4	1
4	3	4	3	3	3	3	4	2
2	4	3	1	3	1	4	4	1
4	4	4	3	4	1	3	4	1
4	3	4	4	4	1	4	4	1
4	4	4	3	3	1	4	4	1
4	4	3	1	2	1	4	4	1
4	1	1	4	1	1	3	1	1
4	2	3	3	2	1	4	2	1
4	4	3	3	2	1	3	4	1
1	1	1	3	1	1	4	1	1
4	4	4	3	3	4	2	4	1
4	4	4	3	4	4	3	4	3
4	3	4	3	4	1	3	4	1
4	4	4	4	4	4	4	4	3
4	4	3	3	4	4	3	4	1
4	4	4	4	4	4	4	4	4
4	4	4	4	4	4	3	4	1
4	3	4	3	4	1	3	4	1
4	4	3	3	3	1	3	4	1
4	4	4	3	3	4	3	4	1
4	4	4	3	3	4	3	4	3
4	4	4	3	4	4	4	4	4
4	4	4	4	4	1	3	4	1
4	1	1	1	1	1	1	4	1
4	3	4	3	4	4	4	4	1
4	4	3	3	4	1	4	4	2
4	3	3	1	3	1	1	4	3
4	4	3	4	3	1	4	4	1
4	3	4	4	4	4	4	4	3
4	4	4	3	4	4	4	4	1
4	4	4	3	4	1	4	4	1
4	1	1	3	3	1	1	4	1
4	4	4	4	3	1	4	4	1
4	1	4	4	1	1	4	4	1
4	1	3	1	1	1	1	4	1
4	2	4	3	1	1	1	4	1
4	1	3	4	3	1	4	4	1
4	2	2	4	2	4	4	4	1
4	2	3	3	4	1	3	4	1
3	3	3	3	4	4	4	3	3
4	4	3	4	3	1	3	2	2
4	3	4	3	3	1	4	4	1
4	3	3	3	3	1	4	4	1
4	2	4	3	4	1	3	4	4
4	4	2	3	2	4	2	4	1
4	2	2	4	2	4	4	4	4
4	1	3	3	1	1	3	4	2
4	3	4	4	3	4	4	4	2
4	3	4	4	4	4	4	4	4
4	4	2	4	1	4	4	4	1
4	4	4	4	4	4	4	4	3
4	3	4	4	4	4	1	4	1
4	4	3	4	4	4	4	4	4
4	2	2	4	2	4	4	4	1
4	4	4	4	4	1	4	4	1
4	4	4	4	3	3	3	2	4
4	4	4	4	4	4	4	4	3
4	4	2	4	2	1	4	4	4
4	4	4	4	4	1	4	4	1
4	4	4	4	4	1	4	4	1
4	2	2	3	2	3	4	4	1
4	4	4	4	4	1	4	4	1
4	4	4	4	4	4	4	4	2
4	4	4	2	4	1	4	4	1
4	4	4	4	4	4	4	4	4
4	4	4	4	4	4	4	2	4
4	4	4	4	4	4	4	4	4
4	4	4	4	4	4	4	4	3
4	4	4	4	4	4	4	4	4
4	4	3	4	4	4	4	4	4
4	3	4	4	3	1	1	4	1
4	4	4	4	4	4	4	4	3
4	3	1	4	1	1	4	2	1
4	3	4	1	3	3	1	4	4
4	2	2	2	2	4	2	4	1
4	4	4	4	4	1	3	4	1
4	4	4	3	4	4	3	4	3
4	4	4	3	4	4	4	4	1
1	1	4	4	3	4	4	4	3
4	4	4	4	3	4	4	4	1
4	4	4	4	3	1	4	4	1
4	4	4	3	4	4	3	4	1
4	4	4	4	4	4	4	4	4
4	2	4	4	2	4	4	4	4
4	4	4	1	4	4	4	4	1
4	4	4	4	4	4	4	4	4
4	2	4	3	4	4	4	4	4
4	4	4	1	4	4	4	4	4
4	4	4	4	4	4	4	4	1
4	4	4	3	4	4	4	4	4
4	4	4	4	3	1	4	4	1
4	4	4	4	4	4	4	4	4
4	4	4	4	4	4	4	4	4
4	4	4	4	4	4	4	4	4
4	4	4	1	3	4	4	4	3
4	4	4	4	4	4	4	4	4
4	1	4	2	4	1	1	4	3
4	2	2	2	2	4	2	4	4
4	4	4	4	4	4	4	4	4
4	2	3	1	2	1	4	4	1
4	3	4	1	3	4	4	4	1
3	4	4	1	1	4	1	4	4
4	4	4	4	4	1	4	4	1
3	4	4	4	4	4	4	4	4
4	4	2	1	1	4	3	4	1
3	4	4	2	4	4	4	3	3
4	4	3	4	3	3	4	4	4
4	3	3	4	3	3	4	4	4
4	4	3	4	3	3	4	4	3
4	4	3	4	3	3	4	4	4
4	4	3	2	3	3	4	4	4
4	4	4	3	4	1	1	4	1
4	4	4	4	4	1	4	4	1
4	4	4	4	4	1	4	4	1
4	4	4	4	4	1	4	4	1
4	4	4	4	4	1	4	4	1
4	2	3	2	3	1	2	4	1
4	4	4	1	4	1	1	4	1
4	4	4	4	4	1	4	4	1
4	4	4	4	4	1	4	4	1
4	4	4	4	4	1	2	4	1
4	4	4	4	4	4	4	4	3
4	4	4	4	4	4	4	4	4
4	4	4	4	4	4	4	4	4
4	4	4	4	4	4	4	4	4
4	4	4	4	4	4	4	4	4
4	4	3	3	3	3	4	4	4
4	3	3	3	3	1	3	4	2
4	3	3	3	3	1	2	4	4
4	3	3	3	3	1	3	4	2
4	3	3	3	3	4	3	4	2
4	1	1	1	1	1	1	4	1
4	1	1	4	4	1	4	4	1
4	4	4	4	4	1	4	4	1
4	4	4	4	4	1	2	4	1
4	4	4	4	4	1	4	4	1
4	4	4	4	1	1	4	4	1
4	4	4	3	4	1	3	4	1
4	4	4	4	4	1	4	4	1
4	4	4	4	4	1	4	4	1
4	4	4	4	4	4	1	4	1
4	1	4	4	4	4	4	4	1
4	4	4	4	4	4	4	4	4
4	4	4	4	4	4	4	4	4
4	4	2	4	4	4	4	4	4
4	4	4	4	4	4	4	4	4
